# Supplementary material for: Too much to learn, too little to move? The impact of course load on university students’ physical wellbeing
Source: Front Public Health. 2026 Feb 11;14:1737339. doi: 10.3389/fpubh.2026.1737339 (PMC12932520; doi:10.3389/fpubh.2026.1737339)
Supplement: Supplementary file 1 [file Table_1.xls]

## Sheet: Sheet1
Female Students’ Physical Fitness Test Scoring Table
Item		50-meter sprint		800-meter run		Height and Weight	kg/m²	Sit-ups (times per minute)		Standing Long Jump (cm)		Vital Capacity (ml)		Sit and Reach (cm)
Level		Freshman year	Junior year	Freshman year	Junior year			Freshman year	Junior year	Freshman year	Junior year	Freshman year	Junior year	Freshman year	Junior year
	Score	Sophomore year	Senior year	Sophomore year	Senior year	Weight Category	Body Mass Index (BMI)	Sophomore year	Senior year	Sophomore year	Senior year	Sophomore year	Senior year	Sophomore year	Senior year
Excellent	100	7.5	7.4	3'18"198	3'16"	Normal	17.2~23.9	56	57	207	208	3400	3450	25.8	26.3
	95	7.6	7.5	3'24"204	3'22"			54	55	201	202	3350	3400	24	24.4
	90	7.7	7.6	3'30"210	3'28"			52	53	195	196	3300	3350	22.2	22.4
Good	85	8	7.9	3'37"217	3'35"	Overweight	24.0~27.9	49	50	188	189	3150	3200	20.6	21
	80	8.3	8.2	3'44"224	3'42"	Underweight	≤17.1	46	47	181	182	3000	3050	19	19.5
Pass	78	8.5	8.4	3'49"229	3'47"			44	45	178	179	2900	2950	17.7	18.2
	76	8.7	8.6	3'54"234	3'52"			42	43	175	176	2800	2850	16.4	16.9
	74	8.9	8.8	3'59"239	3'57"			40	41	172	173	2700	2750	15.1	15.6
	72	9.1	9	4'04"244	4'02"			38	39	169	170	2600	2650	13.8	14.3
	70	9.3	9.2	4'09"249	4'07"			36	37	166	167	2500	2550	12.5	13
	68	9.5	9.4	4'14"254	4'12"			34	35	163	164	2400	2450	11.2	11.7
	66	9.7	9.6	4'19"259	4'17"			32	33	160	161	2300	2350	9.9	10.4
	64	9.9	9.8	4'24"264	4'22"			30	31	157	158	2200	2250	8.6	9.1
	62	10.1	10	4'29"269	4'27"			28	29	154	155	2100	2150	7.3	7.8
	60	10.3	10.2	4'34"274	4'32"	Obese	≥28.0	26	27	151	152	2000	2050	6	6.5
Fail	50	10.5	10.4	4'44"284	4'42"			24	25	146	147	1960	2010	5.2	5.7
	40	10.7	10.6	4'54"294	4'52"			22	23	141	142	1920	1970	4.4	4.9
	30	10.9	10.8	5'04"304	5'02"			20	21	136	137	1880	1930	3.6	4.1
	20	11.1	11	5'14"314	5'12"			18	19	131	132	1840	1890	2.8	3.3
	10	11.3	11.2	5'24"324	5'22"	-2	-2.1	16	17	126	127	1800	1850	2	2.5
Weight (percentage contribution)		20		20		15		10		10		15		10
Male Students’ Physical Fitness Test Scoring Table
Item		50-meter sprint		1000-meter run		Height and Weight	kg/m²	Pull-ups (times)		Standing Long Jump (cm)		Vital Capacity (ml)		Sit and Reach (cm)
Level		Freshman year	Junior year	Freshman year	Junior year			Freshman year	Junior year	Freshman year	Junior year	Freshman year	Junior year	Freshman year	Junior year
	Score	Sophomore year	Senior year	Sophomore year	Senior year	Weight Category	Body Mass Index (BMI)	Sophomore year	Senior year	Sophomore year	Senior year	Sophomore year	Senior year	Sophomore year	Senior year
Excellent	100	6.7	6.6	3'17"197	3'15"	Normal	17.9~23.9	19	20	273	275	5040	5140	24.9	25.1
	95	6.8	6.7	3'22"202	3'20"			18	19	268	270	4920	5020	23.1	23.3
	90	6.9	6.8	3'27"207	3'25"			17	18	263	265	4800	4900	21.3	21.5
Good	85	7	6.9	3'34"214	3'32"	Overweight	24.0~27.9	16	17	256	258	4550	4650	19.5	19.9
	80	7.1	7	3'42"222	3'40"	Underweight	≤17.8	15	16	248	250	4300	4400	17.7	18.2
Pass	78	7.3	7.2	3'47"227	3'45"					244	246	4180	4280	16.3	16.8
	76	7.5	7.4	3'52"232	3'50"			14	15	240	242	4060	4160	14.9	15.4
	74	7.7	7.6	3'57"237	3'55"					236	238	3940	4040	13.5	14
	72	7.9	7.8	4'02"242	4'00"			13	14	232	234	3820	3920	12.1	12.6
	70	8.1	8	4'07"247	4'05"					228	230	3700	3800	10.7	11.2
	68	8.3	8.2	4'12"252	4'10"			12	13	224	226	3580	3680	9.3	9.8
	66	8.5	8.4	4'17"257	4'15"					220	222	3460	3560	7.9	8.4
	64	8.7	8.6	4'22"262	4'20"			11	12	216	218	3340	3440	6.5	7
	62	8.9	8.8	4'27"267	4'25"					212	214	3220	3320	5.1	5.6
	60	9.1	9	4'32"272	4'30"	Obese	≥28.0	10	11	208	210	3100	3200	3.7	4.2
Fail	50	9.3	9.2	4'52"292	4'50"			9	10	203	205	2940	3030	2.7	3.2
	40	9.5	9.4	5'12"312	5'10"			8	9	198	200	2780	2860	1.7	2.2
	30	9.7	9.6	5'32"332	5'30"			7	8	193	195	2620	2690	0.7	1.2
	20	9.9	9.8	5'52"352	5'50"			6	7	188	190	2460	2520	-0.3	0.2
	10	10.1	10	6'12"372	6'10"	-2	-2.1	5	6	183	185	2300	2350	2	2.5
Weight (percentage contribution)		20		20		15		10		10		15		10
